# Supplementary material for: Global and regional trends of people living with HIV aged 50 and over: Estimates and projections for 2000–2020
Source: PLoS One. 2018 Nov 29;13(11):e0207005. doi: 10.1371/journal.pone.0207005 (PMC6264840; doi:10.1371/journal.pone.0207005)
Supplement: S1 Table — (XLSX) [file pone.0207005.s001.xlsx]

## Sheet: Supplementary Table 1
		2000	2001	2002	2003	2004	2005	2006	2007	2008	2009	2010	2011	2012	2013	2014	2015	2016
PLHIV50+	Global	2100000 [1700000 – 2400000]	2200000 [1800000 – 2500000]	2300000 [1900000 – 2700000]	2400000 [2000000 – 2800000]	2500000 [2100000 – 2900000]	2600000 [2200000 – 3100000]	2800000 [2300000 – 3200000]	2900000 [2400000 – 3400000]	3100000 [2600000 – 3700000]	3300000 [2800000 – 4000000]	3600000 [3000000 – 4300000]	3900000 [3200000 – 4600000]	4200000 [3500000 – 4900000]	4500000 [3700000 – 5300000]	4900000 [4000000 – 5700000]	5200000 [4400000 – 6100000]	5700000 [4700000 – 6600000]
PLHIV50+	Asia and the Pacific	86000 [64000 – 120000]	98000 [73000 – 140000]	110000 [83000 – 150000]	130000 [94000 – 170000]	140000 [110000 – 190000]	160000 [120000 – 210000]	170000 [130000 – 240000]	190000 [140000 – 260000]	200000 [150000 – 280000]	220000 [170000 – 310000]	250000 [190000 – 340000]	270000 [200000 – 370000]	300000 [220000 – 410000]	330000 [250000 – 450000]	370000 [280000 – 500000]	410000 [310000 – 560000]	450000 [340000 – 620000]
PLHIV50+	Eastern and southern Africa	1100000 [980000 – 1200000]	1100000 [1000000 – 1200000]	1200000 [1100000 – 1300000]	1200000 [1100000 – 1300000]	1200000 [1100000 – 1400000]	1300000 [1200000 – 1400000]	1300000 [1200000 – 1500000]	1400000 [1300000 – 1600000]	1500000 [1400000 – 1700000]	1600000 [1500000 – 1800000]	1800000 [1600000 – 1900000]	1900000 [1700000 – 2100000]	2100000 [1900000 – 2300000]	2200000 [2100000 – 2400000]	2400000 [2200000 – 2700000]	2600000 [2400000 – 2900000]	2900000 [2600000 – 3100000]
PLHIV50+	Eastern Europe and central Asia	29000 [25000 – 33000]	35000 [31000 – 39000]	41000 [37000 – 46000]	48000 [44000 – 53000]	55000 [51000 – 60000]	64000 [59000 – 69000]	73000 [67000 – 78000]	84000 [78000 – 90000]	97000 [90000 – 100000]	110000 [100000 – 120000]	130000 [120000 – 140000]	150000 [140000 – 160000]	170000 [160000 – 190000]	200000 [180000 – 220000]	220000 [200000 – 250000]	250000 [230000 – 280000]	280000 [250000 – 310000]
PLHIV50+	Middle East and North Africa	6100 [4100 – 9100]	7100 [4900 – 10000]	8100 [5700 – 11000]	9100 [6600 – 13000]	10000 [7700 – 14000]	11000 [8700 – 16000]	13000 [9600 – 17000]	14000 [11000 – 19000]	15000 [12000 – 21000]	16000 [12000 – 23000]	17000 [13000 – 25000]	19000 [14000 – 27000]	20000 [15000 – 30000]	22000 [16000 – 33000]	23000 [17000 – 36000]	25000 [18000 – 40000]	27000 [19000 – 45000]
PLHIV50+	Western and central Africa	610000 [470000 – 760000]	630000 [490000 – 770000]	640000 [510000 – 780000]	650000 [520000 – 790000]	650000 [520000 – 790000]	650000 [530000 – 790000]	650000 [530000 – 790000]	660000 [530000 – 800000]	660000 [530000 – 810000]	670000 [540000 – 820000]	680000 [550000 – 830000]	700000 [560000 – 850000]	710000 [570000 – 880000]	730000 [580000 – 900000]	750000 [600000 – 930000]	780000 [620000 – 960000]	810000 [650000 – 1000000]
PLHIV50+	Western and central Europe and North America	210000 [180000 – 230000]	230000 [210000 – 260000]	260000 [230000 – 290000]	290000 [260000 – 320000]	320000 [290000 – 350000]	350000 [320000 – 390000]	390000 [360000 – 420000]	430000 [390000 – 470000]	470000 [430000 – 510000]	510000 [470000 – 560000]	560000 [520000 – 610000]	610000 [560000 – 660000]	660000 [610000 – 710000]	710000 [660000 – 770000]	770000 [710000 – 820000]	820000 [770000 – 880000]	880000 [820000 – 940000]
PLHIV50+	Latin America and the Caribbean	74000 [64000 – 85000]	81000 [69000 – 93000]	89000 [76000 – 100000]	98000 [84000 – 110000]	110000 [92000 – 130000]	120000 [100000 – 140000]	130000 [110000 – 150000]	150000 [120000 – 170000]	160000 [140000 – 190000]	180000 [150000 – 210000]	200000 [170000 – 240000]	220000 [190000 – 260000]	250000 [210000 – 290000]	280000 [230000 – 320000]	300000 [260000 – 360000]	330000 [280000 – 390000]	370000 [310000 – 430000]
		2000	2001	2002	2003	2004	2005	2006	2007	2008	2009	2010	2011	2012	2013	2014	2015	2016
New HIV infections 50+	Global	140000 [120000 – 160000]	130000 [120000 – 150000]	130000 [110000 – 150000]	130000 [110000 – 140000]	120000 [110000 – 140000]	120000 [110000 – 140000]	120000 [110000 – 130000]	120000 [100000 – 130000]	120000 [100000 – 130000]	120000 [100000 – 130000]	110000 [100000 – 130000]	110000 [100000 – 130000]	110000 [100000 – 130000]	110000 [98000 – 130000]	110000 [96000 – 130000]	110000 [95000 – 130000]	110000 [93000 – 120000]
New HIV infections 50+	Asia and the Pacific	7400 [5400 – 11000]	7900 [5700 – 12000]	8200 [6000 – 13000]	8500 [6200 – 13000]	8600 [6300 – 13000]	9000 [6600 – 14000]	8800 [6400 – 13000]	8700 [6300 – 13000]	8600 [6300 – 13000]	8400 [6200 – 13000]	8600 [6200 – 13000]	8800 [6400 – 13000]	9000 [6600 – 14000]	9300 [6700 – 14000]	9600 [7000 – 15000]	9800 [7200 – 15000]	10000 [7400 – 16000]
New HIV infections 50+	Eastern and southern Africa	70000 [64000 – 76000]	69000 [63000 – 75000]	67000 [62000 – 74000]	68000 [62000 – 74000]	67000 [61000 – 72000]	67000 [62000 – 72000]	66000 [61000 – 71000]	65000 [60000 – 70000]	65000 [60000 – 70000]	64000 [59000 – 70000]	62000 [57000 – 68000]	60000 [55000 – 66000]	58000 [53000 – 64000]	55000 [50000 – 61000]	52000 [47000 – 57000]	49000 [44000 – 54000]	45000 [40000 – 50000]
New HIV infections 50+	Eastern Europe and central Asia	3200 [2900 – 3600]	3700 [3300 – 4200]	4100 [3700 – 4700]	4700 [4200 – 5300]	5300 [4700 – 6000]	6000 [5200 – 6700]	6700 [5900 – 7600]	7600 [6500 – 8600]	8500 [7400 – 9700]	9600 [8300 – 11000]	11000 [9500 – 12000]	12000 [11000 – 14000]	14000 [12000 – 16000]	15000 [13000 – 17000]	17000 [14000 – 19000]	18000 [15000 – 21000]	20000 [16000 – 23000]
New HIV infections 50+	Middle East and North Africa	<1000 [<1000 – <1000]	<1000 [<1000 – 1000]	<1000 [<1000 – 1000]	<1000 [<1000 – 1000]	<1000 [<1000 – 1100]	<1000 [<1000 – 1100]	<1000 [<1000 – 1100]	<1000 [<1000 – 1100]	<1000 [<1000 – 1100]	<1000 [<1000 – 1100]	<1000 [<1000 – 1100]	<1000 [<1000 – 1100]	<1000 [<1000 – 1200]	<1000 [<1000 – 1300]	<1000 [<1000 – 1300]	<1000 [<1000 – 1400]	<1000 [<1000 – 1500]
New HIV infections 50+	Western and central Africa	48000 [39000 – 57000]	44000 [36000 – 52000]	40000 [33000 – 48000]	37000 [30000 – 43000]	34000 [27000 – 40000]	31000 [25000 – 36000]	29000 [23000 – 34000]	27000 [21000 – 33000]	26000 [20000 – 32000]	25000 [20000 – 31000]	24000 [19000 – 31000]	24000 [18000 – 31000]	24000 [18000 – 31000]	24000 [18000 – 31000]	23000 [17000 – 31000]	23000 [17000 – 31000]	23000 [17000 – 31000]
New HIV infections 50+	Western and central Europe and North America	4600 [4100 – 5100]	4600 [4200 – 5100]	4600 [4200 – 5200]	4600 [4200 – 5100]	4700 [4300 – 5200]	4700 [4300 – 5100]	4700 [4300 – 5200]	4700 [4400 – 5200]	4800 [4400 – 5200]	4800 [4400 – 5200]	4800 [4500 – 5200]	4700 [4400 – 5100]	4700 [4400 – 5100]	4700 [4300 – 5000]	4700 [4400 – 5100]	4700 [4400 – 5100]	4700 [4400 – 5100]
New HIV infections 50+	Latin America and the Caribbean	2700 [2400 – 3200]	2800 [2400 – 3200]	2900 [2500 – 3300]	2900 [2500 – 3400]	3000 [2600 – 3500]	3000 [2600 – 3600]	3100 [2700 – 3700]	3200 [2700 – 3700]	3200 [2700 – 3800]	3300 [2800 – 3900]	3300 [2800 – 3900]	3400 [2900 – 4000]	3500 [2900 – 4100]	3600 [3000 – 4200]	3600 [3000 – 4300]	3700 [3100 – 4400]	3800 [3100 – 4500]
		2000	2001	2002	2003	2004	2005	2006	2007	2008	2009	2010	2011	2012	2013	2014	2015	2016
AIDS-related deaths 50+	Global	1500 [1200 – 1800]	2000 [1700 – 2400]	2600 [2200 – 3100]	3300 [2800 – 3900]	5300 [4500 – 6100]	9400 [8100 – 11000]	14000 [12000 – 16000]	19000 [17000 – 22000]	25000 [22000 – 28000]	29000 [25000 – 33000]	34000 [29000 – 38000]	37000 [32000 – 42000]	41000 [35000 – 47000]	45000 [38000 – 52000]	49000 [41000 – 58000]	55000 [45000 – 65000]	60000 [49000 – 71000]
AIDS-related deaths 50+	Asia and the Pacific	<200 [<200 – <200]	<200 [<200 – <200]	<200 [<200 – <200]	<500 [<500 – <500]	<500 [<500 – <500]	<1000 [<500 – <1000]	<1000 [<1000 – 1100]	1200 [<1000 – 1400]	1500 [1200 – 1800]	2000 [1500 – 2400]	2400 [1900 – 2900]	2900 [2300 – 3600]	3700 [2700 – 4500]	4300 [3100 – 5300]	5000 [3900 – 6400]	5900 [4500 – 7700]	6800 [5200 – 8900]
AIDS-related deaths 50+	Eastern and southern Africa	<200 [<200 – <200]	<200 [<200 – <200]	<200 [<200 – <200]	<500 [<500 – <500]	1300 [1100 – 1500]	3600 [3200 – 4000]	6400 [5700 – 7000]	9900 [8900 – 11000]	14000 [12000 – 15000]	15000 [14000 – 17000]	18000 [16000 – 20000]	19000 [17000 – 22000]	21000 [18000 – 24000]	23000 [19000 – 27000]	24000 [20000 – 29000]	26000 [22000 – 31000]	28000 [23000 – 34000]
AIDS-related deaths 50+	Eastern Europe and central Asia	<200 [<200 – <200]	<200 [<200 – <200]	<200 [<200 – <200]	<200 [<200 – <200]	<200 [<200 – <200]	<200 [<200 – <200]	<200 [<200 – <200]	<200 [<200 – <200]	<200 [<200 – 200]	<500 [<200 – <500]	<500 [<500 – <500]	<500 [<500 – <500]	<500 [<500 – <500]	<1000 [<500 – <1000]	<1000 [<1000 – <1000]	<1000 [<1000 – <1000]	<1000 [<1000 – 1100]
AIDS-related deaths 50+	Middle East and North Africa	<200 [<200 – <200]	<200 [<200 – <200]	<200 [<200 – <200]	<200 [<200 – <200]	<200 [<200 – <200]	<200 [<200 – <200]	<200 [<200 – <200]	<200 [<200 – <200]	<200 [<200 – <200]	<200 [<200 – <200]	<200 [<200 – <200]	<200 [<200 – <200]	<200 [<200 – <200]	<200 [<200 – <500]	<200 [<200 – <500]	<200 [<200 – <500]	<500 [<200 – <500]
AIDS-related deaths 50+	Western and central Africa	<200 [<200 – <200]	<200 [<200 – <200]	<200 [<200 – <500]	<500 [<200 – <500]	<1000 [<1000 – <1000]	2000 [1600 – 2600]	2900 [2200 – 3600]	3700 [2900 – 4600]	4900 [3800 – 6000]	5900 [4600 – 7400]	7200 [5600 – 8900]	7700 [5900 – 9500]	8400 [6400 – 10000]	9400 [7100 – 12000]	11000 [8100 – 14000]	12000 [8900 – 15000]	13000 [9600 – 17000]
AIDS-related deaths 50+	Western and central Europe and North America	<1000 [<1000 – <1000]	1100 [1000 – 1300]	1300 [1200 – 1400]	1400 [1300 – 1600]	1600 [1400 – 1800]	1800 [1600 – 2000]	2000 [1800 – 2200]	2200 [1900 – 2500]	2400 [2100 – 2800]	2700 [2300 – 3100]	3000 [2600 – 3400]	3200 [2800 – 3700]	3500 [3000 – 4000]	3800 [3300 – 4300]	4100 [3500 – 4700]	4400 [3800 – 5100]	4700 [4000 – 5300]
AIDS-related deaths 50+	Latin America and the Caribbean	<1000 [<500 – <1000]	<1000 [<1000 – <1000]	<1000 [<1000 – <1000]	<1000 [<1000 – 1100]	1200 [<1000 – 1400]	1400 [1200 – 1600]	1700 [1500 – 2000]	2200 [1800 – 2600]	2500 [2000 – 2900]	2800 [2300 – 3300]	3200 [2600 – 3800]	3600 [2900 – 4300]	4000 [3200 – 4800]	4400 [3600 – 5400]	4900 [3900 – 6000]	5400 [4300 – 6700]	6000 [4800 – 7500]
